# Supplementary material for: Analysis of In Vivo Existence Forms of Nardosinone in Mice by UHPLC-Q-TOF-MS Technique
Source: Molecules. 2022 Oct 26;27(21):7267. doi: 10.3390/molecules27217267 (PMC9653913; doi:10.3390/molecules27217267)
Supplement: Supplementary file 1 [file molecules-27-07267-s001.zip]

Archive with 5 entries (5 files):
- Figure S1.pdf
- Figure S2.pdf
- Figure S3.pdf
- Figure S4 and Figure S5.pdf
- Figure S6.pdf
